# Supplementary material for: Clinical usefulness of the angle between left main coronary artery and left anterior descending coronary artery for the evaluation of obstructive coronary artery disease
Source: PLoS One. 2018 Sep 13;13(9):e0202249. doi: 10.1371/journal.pone.0202249 (PMC6136703; doi:10.1371/journal.pone.0202249)
Supplement: S1 File — (XLSX) [file pone.0202249.s001.xlsx]

## Sheet: Sheet1
gender	year	BMI(ht/wt)	ht	wt	known CVD	DM	smoker	smoker py	hypercholesterolemia	hypertension(syt .130)	LAD (%)	LAD location	LAD lesion	RCA lesion	LAD & Lx angle	LAD &LM angle	LAD calcium
2	81	22.2137	153	52	3	0	0	0	1	0	0	0	0	0	36	26	27.8
2	70	27.1203	156	66	0	0	0	0	0	1	30	1	1	0	54	41	106.47
1	70	21.8724	167	61	0	0	0	0	1	0	30	1	1	0	39	38	67.04
1	71	24.6181	178	78	0	0	1	45	0	1	30	4	1	0	50	52	58.38
2	73	31.2394	163	83	0	0	0	0	0	1	30	2	1	0	70	46	200.46
2	22	18.75	160	48	0	0	0	0	0	0	0	0	0	0	39	28	0
1	71	23.2434	162	61	0	1	1	30	0	0	50	4	1	0	74	41	238.1
1	70	27.3588	171	80	3	0	1	40	0	1	0	0	0	0	48	32	0
1	61	21.6128	168	61	2	1	1	40	0	0	0	0	0	0	72	33	0
1	46	18.7109	173	56	0	0	1	5	0	0	0	0	0	0	42	33	0
1	53	23.7654	180	77	0	0	0	0	1	0	20	1	1	0	45	38	23.16
2	78	20.9321	153	49	0	0	0	0	0	0	0	0	0	0	77	20	8.37
1	47	30.6939	175	94	0	0	0	0	0	0	0	0	0	0	40	24	0
1	62	17.9282	167	50	0	0	0	0	0	1	10	0	0	0	40	30	19.64
2	77	23.5556	150	53	0	0	0	0	0	0	30	4	1	0	57	42	169.95
1	61	24.858	176	77	1	1	1	50	0	1	10	4	1	0	59	37	146.53
1	63	22.0581	169	63	0	0	1	40	0	0	0	0	0	0	31	38	6.32
2	68	24.9896	147	54	0	1	0	0	1	0	0	0	0	0	43	22	5.28
2	77	24.4561	154	58	2(systemic embolism), 3(TIA)	0	0	0	0	0	0	0	0	0	24	45	6.4
2	75	24.2382	152	56	0	0	0	0	0	1	0	0	0	0	44	36	0
2	72	26.3465	163	70	0	1	0	0	1	0	0	0	0	0	44	38	2.09
2	32	24.974	155	60	0	0	0	0	0	0	0	0	0	0	37	41	0
2	69	23.8054	152	55	3	1	0	0	1	1	0	0	0	0	51	41	45.56
2	66	28.3771	149	63	1	1	0	0	1	1	0	0	0	0	52	33	0.43
1	41	24.9153	189	89	0	0	1	30	0	1	0	0	0	0	58	8	0
1	54	29.3962	174	89	0	0	1	30	0	1	0	0	0	0	52	34	12.77
1	47	26.0276	172	77	0	0	1	20	0	1	0	0	0	0	96	37	0
1	52	22.4913	170	65	0	0	1	10	0	1	0	0	0	0	64	33	0
2	64	21.3675	156	52	0	0	0	0	0	0	40	2	1	0	82	48	4.28
1	41	27.6817	170	80	0	0	0	0	0	1	0	0	0	0	53	29	0
2	60	23.1473	161	60	0	0	0	0	1	0	0	0	0	0	101	34	3.05
1	71	24.7721	174	75	0	0	0	0	0	1	0	0	0	0	48	25	0
2	55	21.9363	164	59	0	0	0	0	0	1	0	0	0	0	56	31	0
1	71	24.2188	160	62	0	0	0	0	0	1	0	0	0	0	87	24	0
2	65	23.0469	160	59	0	0	0	0	1	0	0	0	0	0	85	20	3.21
2	61	34.0614	136	63	0	0	0	0	1	0	0	0	0	0	59	32	0
2	65	26.6193	161	69	0	0	0	0	0	1	50	1	1	0	150	62	37.08
2	59	24.9896	147	54	0	0	0	0	1	1	0	0	0	0	55	36	0
2	70	26.1719	160	67	0	0	0	0	1	1	30	1	1	0	60	49	87.76
2	77	26.9274	168	76	0	0	0	0	0	1	40	4	1	0	60	55	385.48
1	35	35.9184	175	110	0	0	0	0	1	1	0	0	0	0	103	33	0
2	50	24.6548	156	60	0	0	0	0	0	0	0	0	0	0	37	28	0
2	55	20.8325	161	54	0	0	0	0	0	0	0	0	0	0	52	25	0
1	42	21.7051	177	68	0	0	0	0	0	0	0	0	0	0	55	35	0
1	50	24.6181	178	78	0	0	0	0	0	0	0	0	0	0	67	38	3.79
1	64	25.5102	168	72	0	0	0	0	0	0	45	2	1	0	69	39	6.46
2	57	22.0711	149	49	0	0	0	0	0	1	25	1	1	0	82	21	7.62
2	65	18.7962	153	44	0	0	0	0	0	0	0	0	0	0	49	38	9.93
1	70	19.7232	170	57	0	0	0	0	0	0	70	2	1	0	77	49	55.29
2	78	17.301	170	50	0	1	0	0	0	1	0	0	0	0	37	25	8.47
2	69	23.1481	144	48	0	0	0	0	0	1	0	0	0	0	52	28	0
2	56	21.6041	161	56	0	0	0	0	0	0	0	0	0	0	66	30	0
2	52	23.634	158	59	0	1	0	0	0	0	0	0	0	0	69	44	0
1	57	23.597	171	69	0	0	1	15	0	1	0	0	0	0	68	37	0
2	82	21.3593	153	50	1	0	0	0	0	0	60	4	1	0	80	65	726
1	49	24.281	171	71	0	1	1	20	0	0	30	1	1	0	70	45	181.14
2	59	28.9811	163	77	0	0	0	0	0	1	0	0	0	0	54	32	0
2	58	22.4323	158	56	0	0	0	0	0	0	0	0	0	0	49	39	0
1	65	21.4692	174	65	0	0	0	0	0	0	0	0	0	0	42	20	0
1	68	25.1559	168	71	0	0	1	8	0	1	0	0	0	0	70	38	13.84
2	49	22.3081	164	60	0	0	0	0	0	0	0	0	0	0	79	22	0
2	53	21.9363	164	59	0	0	0	0	0	1	0	0	0	0	66	26	0
1	40	18.1662	174	55	0	0	0	0	0	0	0	0	0	0	69	28	0
1	46	24.6914	180	80	0	0	0	0	0	0	15	1	1	0	73	40	76.54
1	64	21.9671	168	62	3	1	1	40	1	0	20	1	1	0	70	62	94.06
1	70	23.4236	164	63	0	1	0	0	1	1	25	2	1	0	64	40	38.37
1	42	21.9713	172	65	0	0	0	0	0	1	0	0	0	0	112	47	0
1	64	23.1834	170	67	0	0	1	25	0	1	0	0	0	0	80	30	0.74
1	38	29.9836	178	95	0	0	1	5	0	1	0	0	0	0	66	42	0
1	62	26.0617	173	78	0	0	0	0	0	1	0	0	0	1	96	54	207.43
2	59	22.0604	155	53	0	0	0	0	0	0	0	0	0	0	51	35	0
1	58	28.2284	163	75	0	1	0	0	0	0	0	0	0	0	45	40	7.7
1	80	24.187	183	81	3	0	1	30	0	1	0	0	0	0	37	47	10.13
2	61	24.3418	157	60	0	0	0	0	0	1	0	0	0	0	45	32	7.43
2	80	31.1634	152	72	0	0	0	0	0	1	0	0	0	0	51	42	23.16
2	67	22.9874	146	49	0	0	0	0	1	1	0	0	0	0	65	45	60.23
1	74	20.5688	159	52	0	0	0	0	0	0	0	0	0	0	73	32	0
2	63	24.2439	156	59	0	0	0	0	0	1	50	2	1	0	49	56	67.59
2	70	27.6398	158	69	0	0	0	0	1	1	0	0	0	0	63	37	12.57
1	30	27.4717	181	90	0	0	1	7.5	0	1	0	0	0	0	49	29	0
1	40	28.7347	175	88	0	0	1	20	1	0	0	0	0	0	51	30	0
1	47	27.9255	164.1	75.2	0	0	0	0	0	1	0	0	0	0	74	34	0
1	69	20.0617	180	65	3	0	0	0	0	1	0	0	0	0	44	21	0
1	56	25.3037	170.2	73.3	0	0	0	0	1	0	20	1	1	0	62	50	39.85
1	45	25.1024	174	76	0	0	0	0	0	0	0	0	0	0	52	21	0
1	46	24.6914	180	80	0	0	0	0	1	1	0	0	0	0	51	24	0
1	54	25.0068	168.5	71	0	0	0	0	0	0	35	1	1	0	60	51	56.26
2	36	19.0039	167	53	0	0	0	0	1	0	0	0	0	0	42	37	0
2	55	22.4059	165	61	0	0	0	0	1	0	0	0	0	0	58	44	0
1	53	25.9107	162	68	0	0	1	30	0	1	0	0	0	0	74	40	0
1	59	29.0657	170	84	0	0	0	0	1	0	0	0	0	0	68	38	0
1	39	26.4644	181	86.7	0	0	1	10	0	0	20	1	1	1	80	38	5.25
2	29	23.5363	170.1	68.1	0	1	0	0	0	1	0	0	0	0	52	28	0
1	53	21.9595	168.3	62.2	0	0	0	0	0	1	50	1	1	0	86	38	6.21
2	78	23.0189	150.3	52	0	0	0	0	1	1	0	0	0	0	56	32	0
2	58	23.4832	152.9	54.9	0	0	0	0	1	1	0	0	0	0	71	31	0
2	61	35.9733	128.5	59.4	0	0	0	0	0	1	0	0	0	0	72	34	0
2	81	26.7759	157	66	0	1	0	0	0	1	25	1	1	1	49	45	136
1	71	16.428	157.4	40.7	0	0	0	0	0	1	20	1	1	1	92	43	30.23
2	68	29.8569	151.8	68.8	0	1	0	0	1	1	50	5	1	0	61	41	46
2	51	25.1129	161.5	65.5	0	1	0	0	0	1	0	0	0	0	54	28	0
1	76	24.7933	169.7	71.4	0	0	0	0	0	1	55	4	1	1	80	49	80.17
2	65	25.7058	144.4	53.6	0	0	0	0	1	0	0	0	0	0	69	35	0
2	63	21.3382	162	56	0	1	0	0	0	1	0	0	0	0	54	35	0
1	37	20.5191	171	60	0	0	0	0	0	0	0	0	0	0	51	35	0
1	71	25.2174	163	67	0	0	0	0	0	1	0	0	0	0	76	38	0
2	67	23.9361	157	59	0	0	0	0	0	0	0	0	0	0	90	30	0
2	52	29.271	159	74	0	0	0	0	1	0	0	0	0	0	49	26	0
2	60	#DIV/0!		53	0	0	0	0	0	0	0	0	0	0	68	24	0
2	73	26.6931	150.3	60.3	0	0	0	0	0	1	90	1	1	0	60	42	8.37
2	62	25.2596	151.4	57.9	0	0	0	0	0	1	0	0	0	0	50	23	0
2	56	24.3496	153	57	0	0	0	0	0	0	40	1	1	0	57	56	156.14
2	68	18.6245	146	39.7	0	0	1	5	1	1	0	0	0	0	48	34	18.76
1	60	27.4873	170.6	80	0	0	0	0	0	1	0	0	0	0	79	45	11.43
1	75	#DIV/0!		68	0	0	0	0	0	0	0	0	0	0	49	11	0
1	55	22.1367	166	61	0	0	1	40	1	0	0	0	0	0	45	22	0
1	44	26.0391	161.6	68	0	0	1	0	0	1	0	0	0	0	51	4	0
1	35	26.917	171.1	78.8	0	0	0	0	0	0	0	0	0	0	63	38	0
1	60	26.216	170.6	76.3	0	0	1	40	1	1	25	1	1	0	89	43	123.17
2	60	27.852	163	74	0	0	0	0	0	0	0	0	0	0	81	48	52.46
2	53	19.6898	154.5	47	0	0	0	0	1	0	0	0	0	0	46	22	0
1	54	25.9045	169.7	74.6	0	0	0	0	0	0	65	2	1	0	56	46	0
1	37	23.6102	173.9	71.4	0	0	0	0	0	0	0	0	0	0	55	30	0
2	56	23.1911	154	55	0	0	0	0	1	0	0	0	0	0	61	41	0
1	46	20.3218	172.4	60.4	0	0	0	0	0	1	50	4	1	0	71	55	431
1	51	24.0991	177	75.5	0	0	0	0	0	1	0	0	0	0	69	36	0
2	77	17.8434	144	37	0	0	0	0	0	0	40	1	1	0	61	48	393.68
1	59	22.6631	165.8	62.3	0	0	0	0	1	0	0	0	0	0	60	35	12.94
2	56	25.711	159	65	0	0	0	0	1	0	0	0	0	0	55	31	0
1	63	24.8016	168	70	0	0	0	0	0	0	0	0	0	0	59	33	0
2	56	21.4903	151	49	0	0	0	0	1	0	0	0	0	0	41	38	0
2	67	25.3244	158.1	63.3	0	0	0	0	0	0	70	1	1	0	55	30	197.77
1	44	25.0671	171.7	73.9	0	0	1	40	1	0	0	0	0	0	36	33	0
1	39	25.2163	177	79	0	0	0	0	1	1	0	0	0	0	41	19	0
2	82	24.1965	148	53	0	0	0	0	0	1	20	4	1	0	88	56	130.05
1	84	22.4277	166.4	62.1	0	1	0	0	0	1	25	1	1	0	74	58	68.45
1	44	20.519	170	59.3	0	0	0	0	0	0	0	0	0	0	83	30	0
2	48	24.3612	153.9	57.7	0	0	0	0	0	0	0	0	0	0	52	45	0
1	50	24.8016	168	70	0	0	0	0	0	1	85	1	1	0	87	60	4.07
1	39	22.2041	175	68	0	0	0	0	0	0	0	0	0	0	110	35	0
1	51	20.9573	172	62	1	0	1	40	0	0	20	1	1	0	41	48	79.63
2	55	16.2274	151	37	0	1	0	0	0	0	40	2	1	0	107	50	89.57
2	68	22.2222	150	50	1	0	0	0	0	0	50	4	1	0	70	46	257.35
1	60	19.3772	170	56	0	0	0	0	0	1	0	0	0	0	96	37	0
2	73	23.6832	151	54	0	0	0	0	0	0	0	0	0	0	61	46	10.93
2	82	27.7662	147	60	1	0	0	0	1	0	25	1	1	0	79	49	137.85
2	69	29.6427	158	74	0	0	0	0	1	1	0	0	0	0	46	45	58.05
1	44	29.0612	175	89	0	0	0	0	0	0	0	0	0	0	58	37	0
1	45	24.2587	177	76	0	0	1	20	0	0	0	0	0	0	90	33	0
2	50	27.0552	155	65	0	0	0	0	1	1	0	0	0	0	64	37	0
1	46	21.7365	182	72	0	0	1	20	0	0	0	0	0	0	32	20	1.06
1	47	27.5482	165	75	0	0	1	20	1	1	0	0	0	0	33	33	0
1	56	24.9649	171	73	1	0	1	12	0	0	60	1	1	0	73	49	37.35
1	67	20.4382	167	57	0	0	0	0	0	0	20	2	1	0	76	35	71.29
1	51	23.4375	160	60	0	0	0	0	0	0	0	0	0	0	70	34	3.83
1	33	26.556	181	87	0	0	0	0	0	0	0	0	0	0	45	22	0
1	46	23.5294	170	68	0	1	0	0	0	1	0	0	0	0	85	38	0
1	60	25.9095	169	74	1	0	0	0	1	0	25	1	1	0	67	43	39.51
2	66	21.2874	147	46	1	0	0	0	1	0	25	1	1	0	91	50	62.74
1	35	20.1995	178	64	0	0	1	20	0	0	0	0	0	0	82	38	0
2	62	36.0519	158	90	0	0	0	0	1	0	0	0	0	0	68	39	0
1	43	26.8122	177	84	0	0	0	0	0	0	0	0	0	0	64	37	0
2	69	23.1911	154	55	0	0	0	0	0	0	0	0	0	0	74	43	0
1	71	23.2434	162	61	1	0	0	0	1	0	25	2	1	0	78	44	17.94
2	57	23.6128	154	56	1	1	0	0	0	1	45	2	1	0	99	48	310
1	66	24.9649	171	73	1	0	0	0	0	0	50	2	1	0	80	56	452.56
2	49	26.7698	164	72	0	0	0	0	0	0	25	3	1	0	79	40	0
1	55	25.8166	167	72	0	0	1	40	0	0	0	0	0	0	117	49	0
1	71	25.2826	164	68	1	0	0	0	0	0	0	0	0	0	70	59	66.3
1	43	23.9995	172	71	0	0	0	3	0	0	0	0	0	0	58	28	0
2	62	25.6312	153	60	0	0	0	0	0	0	0	0	0	0	57	39	4.55
1	54	26.398	164	71	0	0	1	25	0	0	25	4	1	0	104	44	40
2	44	19.3337	164	52	0	0	0	0	0	0	0	0	0	0	41	26	0
1	34	21.847	179	70	0	0	0	0	0	0	0	0	0	0	44	20	0
2	79	29.1363	155	70	1	0	0	0	0	1	0	0	0	0	48	49	1.57
1	34	19.3337	164	52	0	0	0	0	0	0	0	0	0	0	38	32	0
2	59	28.251	154	67	0	0	0	0	0	0	0	0	0	0	56	37	0
2	56	33.284	156	81	1	0	0	0	0	0	0	0	0	0	55	35	0
1	51	29.7521	165	81	0	0	1	30	0	0	0	0	0	0	83	34	0
1	59	30.854	165	84	1	1	0	0	0	0	50	1	1	0	39	53	242.8
1	37	27.1664	181	89	1	1	0	0	0	0	0	0	0	0	66	54	6.8
1	56	21.4109	166	59	0	0	0	0	0	0	20	1	1	0	77	41	7.89
1	72	28.441	158	71	1	1	1	50	0	0	55	4	1	0	64	52	166.88
1	69	26.2976	170	76	0	0	0	0	0	1	0	0	0	0	42	41	0
1	59	23.7118	163	63	0	0	0	0	0	0	25	1	1	0	54	40	26.05
2	62	21.3382	162	56	0	0	0	0	1	1	0	0	0	0	48	38	0
2	47	24.9199	159	63	0	0	0	0	0	0	0	0	0	0	83	58	0
1	37	34.2936	162	90	0	0	0	0	0	1	0	0	0	0	53	45	0
1	40	23.8751	165	65	1	0	0	0	0	1	25	4	1	0	60	45	83.35
1	70	26.635	145	56	0	0	0	0	0	0	0	0	0	0	77	42	0
2	80	26.6667	150	60	1	0	0	0	0	1	20	1	1	0	84	53	122.64
2	65	20.9572	162	55	1	0	0	0	1	1	25	2	1	0	53	31	55.58
1	83	25.2174	163	67	0	0	0	0	0	0	0	0	0	0	64	32	6.22
1	57	23.8087	169	68	0	0	1	36	0	1	0	0	0	0	49	40	0
2	74	23.3089	142	47	1	0	0	0	0	0	0	0	0	0	40	34	13.68
1	52	31.1419	170	90	0	1	1	16	0	1	30	4	1	0	84	31	0
2	72	20.202	165	55	0	0	0	0	0	0	0	0	0	0	98	32	0
1	62	19.8347	165	54	2	0	1	20	0	0	0	0	0	0	44	39	0
2	72	24.7325	145	52	0	0	0	0	0	1	0	0	0	0	62	35	0
1	68	22.6474	172	67	2	1	1	40	0	1	0	0	0	0	50	31	2.68
1	66	23.0518	164	62	0	0	0	0	0	0	0	0	0	0	38	40	0
